# Supplementary material for: Dissolved organic matter protects mosquito larvae from damaging solar UV radiation
Source: PLoS One. 2020 Oct 7;15(10):e0240261. doi: 10.1371/journal.pone.0240261 (PMC7540860; doi:10.1371/journal.pone.0240261)
Supplement: S1 Dataset — (XLS) [file pone.0240261.s002.xls]

## Sheet: MetaData
These data were collected during the summer of 2018 by Nicole Berry and colleagues with the goal of testing mosquito larvae survivorship after a 12 hr exposure to damaging UV radiation using both solar and artificial sources of UV radiation.
Column Name	Variable	Description
Dish	##	individual dish identifying number used for the random effect in the model analysis.
Experiment_ID	QS	Solar phototrons conducted in the field using naturally sourced UV radiation
	B/C/D##	UV-lamp phototron, 3 trials total conducted in the laboratory using artificially sourced UV radiation
Source	Natural	sunlight used as source of UV radiation
	Artificial	UV-lamps used as source of UV radiation
Trial_number	Lac	first and only trial conducted at Lacawac Sanctuary, PA
	Oxf	all UV-lamp phototrons were conducted in Oxford, OH
Replicate	##	replicate dish for the corresponding trial
DOM	0	larvae were incubated in -DOM water during the 12 hr exposure period
	1	larvae were incubated in +DOM water during the 12 hr exposure period
PRR	0	photo-repair radiation was absent during the exposure
	1	photo-repair radiation was present during the exposure
UVB	0	UVB radiation was absent duirng the 12 hr exposure
	1	UVB radiation was present during the 12 hr exposure
Alive	0-###	number of larvae within a replicate dish alive
Dead	0-###	number of larvae within a replicate dish dead
FixedTreatment		the respective names for each fixed treatment used in the final model analysis. Each component of the fixedtreatment name is made from the variables manipulated and described in rows 6, 13:19

## Sheet: PLoSONE-mosquitoDOMUV_data
Dish	Experiment_ID	Source	Trial_number	Replicate	DOM	PRR	UVB	Alive	Dead	FixedTreatment
1	QS	Natural	Lac	1	0	1	1	0	9	QS-NoPre-Clean-YesUVB
2	QS	Natural	Lac	2	0	1	1	1	8	QS-NoPre-Clean-YesUVB
3	QS	Natural	Lac	3	0	1	1	1	9	QS-NoPre-Clean-YesUVB
4	QS	Natural	Lac	4	0	1	1	1	8	QS-NoPre-Clean-YesUVB
5	QS	Natural	Lac	5	0	1	1	0	10	QS-NoPre-Clean-YesUVB
6	QS	Natural	Lac	6	0	1	1	0	9	QS-NoPre-Clean-YesUVB
7	QS	Natural	Lac	7	0	1	1	2	10	QS-NoPre-Clean-YesUVB
8	QS	Natural	Lac	8	0	1	1	3	7	QS-NoPre-Clean-YesUVB
9	QS	Natural	Lac	9	0	1	1	3	7	QS-NoPre-Clean-YesUVB
10	QS	Natural	Lac	10	0	1	1	1	9	QS-NoPre-Clean-YesUVB
11	QS	Natural	Lac	11	0	1	1	1	9	QS-NoPre-Clean-YesUVB
12	QS	Natural	Lac	12	0	1	1	6	6	QS-NoPre-Clean-YesUVB
13	QS	Natural	Lac	13	0	1	1	4	5	QS-NoPre-Clean-YesUVB
14	QS	Natural	Lac	14	0	1	1	1	9	QS-NoPre-Clean-YesUVB
15	QS	Natural	Lac	15	0	1	1	1	7	QS-NoPre-Clean-YesUVB
16	QS	Natural	Lac	16	0	1	1	4	6	QS-NoPre-Clean-YesUVB
17	QS	Natural	Lac	17	0	1	1	8	3	QS-NoPre-Clean-YesUVB
18	QS	Natural	Lac	18	0	1	1	2	7	QS-NoPre-Clean-YesUVB
19	QS	Natural	Lac	19	0	1	1	3	7	QS-NoPre-Clean-YesUVB
20	QS	Natural	Lac	20	0	1	1	5	4	QS-NoPre-Clean-YesUVB
21	QS	Natural	Lac	21	0	1	1	5	4	QS-NoPre-Clean-YesUVB
22	QS	Natural	Lac	22	0	1	1	6	4	QS-NoPre-Clean-YesUVB
23	QS	Natural	Lac	23	0	1	1	8	2	QS-NoPre-Clean-YesUVB
24	QS	Natural	Lac	24	0	1	1	4	7	QS-NoPre-Clean-YesUVB
25	QS	Natural	Lac	25	0	1	1	4	8	QS-NoPre-Clean-YesUVB
26	QS	Natural	Lac	26	0	1	1	7	5	QS-NoPre-Clean-YesUVB
27	QS	Natural	Lac	27	0	1	1	5	5	QS-NoPre-Clean-YesUVB
28	QS	Natural	Lac	28	0	1	1	5	5	QS-NoPre-Clean-YesUVB
29	QS	Natural	Lac	29	0	1	1	5	6	QS-NoPre-Clean-YesUVB
30	QS	Natural	Lac	30	0	1	1	1	10	QS-NoPre-Clean-YesUVB
31	QS	Natural	Lac	1	0	1	0	5	5	QS-NoPre-Clean-NoUVB
32	QS	Natural	Lac	2	0	1	0	4	4	QS-NoPre-Clean-NoUVB
33	QS	Natural	Lac	3	0	1	0	5	2	QS-NoPre-Clean-NoUVB
34	QS	Natural	Lac	4	0	1	0	4	5	QS-NoPre-Clean-NoUVB
35	QS	Natural	Lac	5	0	1	0	5	5	QS-NoPre-Clean-NoUVB
36	QS	Natural	Lac	6	0	1	0	5	4	QS-NoPre-Clean-NoUVB
37	QS	Natural	Lac	7	0	1	0	7	0	QS-NoPre-Clean-NoUVB
38	QS	Natural	Lac	8	0	1	0	7	0	QS-NoPre-Clean-NoUVB
39	QS	Natural	Lac	9	0	1	0	10	0	QS-NoPre-Clean-NoUVB
40	QS	Natural	Lac	10	0	1	0	10	0	QS-NoPre-Clean-NoUVB
41	QS	Natural	Lac	11	0	1	0	4	3	QS-NoPre-Clean-NoUVB
42	QS	Natural	Lac	12	0	1	0	10	0	QS-NoPre-Clean-NoUVB
43	QS	Natural	Lac	13	0	1	0	9	1	QS-NoPre-Clean-NoUVB
44	QS	Natural	Lac	14	0	1	0	5	4	QS-NoPre-Clean-NoUVB
45	QS	Natural	Lac	15	0	1	0	5	5	QS-NoPre-Clean-NoUVB
46	QS	Natural	Lac	16	0	1	0	5	5	QS-NoPre-Clean-NoUVB
47	QS	Natural	Lac	17	0	1	0	4	6	QS-NoPre-Clean-NoUVB
48	QS	Natural	Lac	18	0	1	0	3	4	QS-NoPre-Clean-NoUVB
49	QS	Natural	Lac	19	0	1	0	2	3	QS-NoPre-Clean-NoUVB
50	QS	Natural	Lac	20	0	1	0	5	5	QS-NoPre-Clean-NoUVB
51	QS	Natural	Lac	21	0	1	0	6	1	QS-NoPre-Clean-NoUVB
52	QS	Natural	Lac	22	0	1	0	6	2	QS-NoPre-Clean-NoUVB
53	QS	Natural	Lac	23	0	1	0	9	0	QS-NoPre-Clean-NoUVB
54	QS	Natural	Lac	24	0	1	0	0	9	QS-NoPre-Clean-NoUVB
55	QS	Natural	Lac	25	0	1	0	2	7	QS-NoPre-Clean-NoUVB
56	QS	Natural	Lac	26	0	1	0	6	6	QS-NoPre-Clean-NoUVB
57	QS	Natural	Lac	27	0	1	0	9	3	QS-NoPre-Clean-NoUVB
58	QS	Natural	Lac	28	0	1	0	3	7	QS-NoPre-Clean-NoUVB
59	QS	Natural	Lac	29	0	1	0	5	3	QS-NoPre-Clean-NoUVB
60	QS	Natural	Lac	30	0	1	0	8	0	QS-NoPre-Clean-NoUVB
61	B8	Artificial	Oxf	1	0	1	1	0	6	Art-NoPre-Clean-YesPrr-YesUVB
62	B8	Artificial	Oxf	2	0	1	1	0	5	Art-NoPre-Clean-YesPrr-YesUVB
63	B8	Artificial	Oxf	3	0	1	1	0	5	Art-NoPre-Clean-YesPrr-YesUVB
64	B8	Artificial	Oxf	4	0	1	1	0	5	Art-NoPre-Clean-YesPrr-YesUVB
65	B8	Artificial	Oxf	1	0	0	1	0	5	Art-NoPre-Clean-NoPrr-YesUVB
66	B8	Artificial	Oxf	2	0	0	1	0	5	Art-NoPre-Clean-NoPrr-YesUVB
67	B8	Artificial	Oxf	3	0	0	1	0	5	Art-NoPre-Clean-NoPrr-YesUVB
68	B8	Artificial	Oxf	4	0	0	1	0	5	Art-NoPre-Clean-NoPrr-YesUVB
69	B8	Artificial	Oxf	5	0	0	1	0	5	Art-NoPre-Clean-NoPrr-YesUVB
70	B8	Artificial	Oxf	3	0	1	0	2	3	Art-NoPre-Clean-YesPrr-NoUVB
71	B8	Artificial	Oxf	4	0	1	0	3	2	Art-NoPre-Clean-YesPrr-NoUVB
72	B8	Artificial	Oxf	5	0	1	0	3	2	Art-NoPre-Clean-YesPrr-NoUVB
73	B8	Artificial	Oxf	1	0	0	0	7	0	Art-NoPre-Clean-NoPrr-NoUVB
74	B8	Artificial	Oxf	2	0	0	0	5	0	Art-NoPre-Clean-NoPrr-NoUVB
75	B8	Artificial	Oxf	3	0	0	0	0	5	Art-NoPre-Clean-NoPrr-NoUVB
76	B8	Artificial	Oxf	4	0	0	0	2	4	Art-NoPre-Clean-NoPrr-NoUVB
77	B9	Artificial	Oxf	2	0	1	1	0	5	Art-NoPre-Clean-YesPrr-YesUVB
78	B9	Artificial	Oxf	1	0	0	1	0	5	Art-NoPre-Clean-NoPrr-YesUVB
79	B9	Artificial	Oxf	2	0	0	1	0	6	Art-NoPre-Clean-NoPrr-YesUVB
80	B9	Artificial	Oxf	1	0	1	0	5	0	Art-NoPre-Clean-YesPrr-NoUVB
81	B9	Artificial	Oxf	2	0	1	0	5	0	Art-NoPre-Clean-YesPrr-NoUVB
82	B9	Artificial	Oxf	1	0	0	0	5	0	Art-NoPre-Clean-NoPrr-NoUVB
83	B9	Artificial	Oxf	2	0	0	0	5	0	Art-NoPre-Clean-NoPrr-NoUVB
84	B10	Artificial	Oxf	1	0	1	1	2	6	Art-NoPre-Clean-YesPrr-YesUVB
85	B10	Artificial	Oxf	2	0	1	1	6	0	Art-NoPre-Clean-YesPrr-YesUVB
86	B10	Artificial	Oxf	3	0	1	1	6	2	Art-NoPre-Clean-YesPrr-YesUVB
87	B10	Artificial	Oxf	4	0	1	1	2	6	Art-NoPre-Clean-YesPrr-YesUVB
88	B10	Artificial	Oxf	5	0	1	1	2	6	Art-NoPre-Clean-YesPrr-YesUVB
89	B10	Artificial	Oxf	1	0	0	1	0	8	Art-NoPre-Clean-NoPrr-YesUVB
90	B10	Artificial	Oxf	2	0	0	1	0	10	Art-NoPre-Clean-NoPrr-YesUVB
91	B10	Artificial	Oxf	3	0	0	1	0	8	Art-NoPre-Clean-NoPrr-YesUVB
92	B10	Artificial	Oxf	4	0	0	1	0	8	Art-NoPre-Clean-NoPrr-YesUVB
93	B10	Artificial	Oxf	5	0	0	1	0	8	Art-NoPre-Clean-NoPrr-YesUVB
94	B10	Artificial	Oxf	1	0	1	0	9	0	Art-NoPre-Clean-YesPrr-NoUVB
95	B10	Artificial	Oxf	2	0	1	0	8	0	Art-NoPre-Clean-YesPrr-NoUVB
96	B10	Artificial	Oxf	3	0	1	0	8	0	Art-NoPre-Clean-YesPrr-NoUVB
97	B10	Artificial	Oxf	4	0	1	0	8	0	Art-NoPre-Clean-YesPrr-NoUVB
98	B10	Artificial	Oxf	5	0	1	0	8	0	Art-NoPre-Clean-YesPrr-NoUVB
99	B10	Artificial	Oxf	1	0	0	0	9	0	Art-NoPre-Clean-NoPrr-NoUVB
100	B10	Artificial	Oxf	2	0	0	0	8	0	Art-NoPre-Clean-NoPrr-NoUVB
101	B10	Artificial	Oxf	3	0	0	0	5	0	Art-NoPre-Clean-NoPrr-NoUVB
102	B10	Artificial	Oxf	4	0	0	0	8	0	Art-NoPre-Clean-NoPrr-NoUVB
103	B10	Artificial	Oxf	5	0	0	0	8	0	Art-NoPre-Clean-NoPrr-NoUVB
104	B11	Artificial	Oxf	1	0	1	1	0	8	Art-NoPre-Clean-YesPrr-YesUVB
105	B11	Artificial	Oxf	2	0	1	1	0	8	Art-NoPre-Clean-YesPrr-YesUVB
106	B11	Artificial	Oxf	3	0	1	1	0	8	Art-NoPre-Clean-YesPrr-YesUVB
107	B11	Artificial	Oxf	4	0	1	1	0	8	Art-NoPre-Clean-YesPrr-YesUVB
108	B11	Artificial	Oxf	5	0	1	1	0	8	Art-NoPre-Clean-YesPrr-YesUVB
109	B11	Artificial	Oxf	1	0	0	1	0	8	Art-NoPre-Clean-NoPrr-YesUVB
110	B11	Artificial	Oxf	2	0	0	1	0	8	Art-NoPre-Clean-NoPrr-YesUVB
111	B11	Artificial	Oxf	3	0	0	1	0	8	Art-NoPre-Clean-NoPrr-YesUVB
112	B11	Artificial	Oxf	4	0	0	1	0	8	Art-NoPre-Clean-NoPrr-YesUVB
113	B11	Artificial	Oxf	5	0	0	1	0	8	Art-NoPre-Clean-NoPrr-YesUVB
114	B11	Artificial	Oxf	1	0	1	0	7	1	Art-NoPre-Clean-YesPrr-NoUVB
115	B11	Artificial	Oxf	2	0	1	0	8	1	Art-NoPre-Clean-YesPrr-NoUVB
116	B11	Artificial	Oxf	3	0	1	0	7	1	Art-NoPre-Clean-YesPrr-NoUVB
117	B11	Artificial	Oxf	4	0	1	0	5	2	Art-NoPre-Clean-YesPrr-NoUVB
118	B11	Artificial	Oxf	5	0	1	0	8	0	Art-NoPre-Clean-YesPrr-NoUVB
119	B11	Artificial	Oxf	1	0	0	0	8	0	Art-NoPre-Clean-NoPrr-NoUVB
120	B11	Artificial	Oxf	2	0	0	0	7	1	Art-NoPre-Clean-NoPrr-NoUVB
121	B11	Artificial	Oxf	3	0	0	0	8	0	Art-NoPre-Clean-NoPrr-NoUVB
122	B11	Artificial	Oxf	4	0	0	0	8	0	Art-NoPre-Clean-NoPrr-NoUVB
123	B11	Artificial	Oxf	5	0	0	0	5	3	Art-NoPre-Clean-NoPrr-NoUVB
124	C12	Artificial	Oxf	1	0	1	1	0	5	Art-NoPre-Clean-YesPrr-YesUVB
125	C12	Artificial	Oxf	2	0	1	1	0	5	Art-NoPre-Clean-YesPrr-YesUVB
126	C12	Artificial	Oxf	3	0	1	1	1	4	Art-NoPre-Clean-YesPrr-YesUVB
127	C12	Artificial	Oxf	4	0	1	1	0	5	Art-NoPre-Clean-YesPrr-YesUVB
128	C12	Artificial	Oxf	5	0	1	1	0	5	Art-NoPre-Clean-YesPrr-YesUVB
129	C12	Artificial	Oxf	1	0	1	0	5	0	Art-NoPre-Clean-YesPrr-NoUVB
130	C12	Artificial	Oxf	2	0	1	0	5	0	Art-NoPre-Clean-YesPrr-NoUVB
131	C12	Artificial	Oxf	3	0	1	0	5	0	Art-NoPre-Clean-YesPrr-NoUVB
132	C12	Artificial	Oxf	4	0	1	0	5	0	Art-NoPre-Clean-YesPrr-NoUVB
133	C12	Artificial	Oxf	5	0	1	0	5	0	Art-NoPre-Clean-YesPrr-NoUVB
134	C12	Artificial	Oxf	1	1	0	1	5	0	Art-NoPre-Dirty-NoPrr-YesUVB
135	C12	Artificial	Oxf	2	1	0	1	3	2	Art-NoPre-Dirty-NoPrr-YesUVB
136	C12	Artificial	Oxf	3	1	0	1	4	1	Art-NoPre-Dirty-NoPrr-YesUVB
137	C12	Artificial	Oxf	4	1	0	1	4	1	Art-NoPre-Dirty-NoPrr-YesUVB
138	C12	Artificial	Oxf	5	1	0	1	4	1	Art-NoPre-Dirty-NoPrr-YesUVB
139	C12	Artificial	Oxf	2	0	0	1	0	5	Art-NoPre-Clean-NoPrr-YesUVB
140	C12	Artificial	Oxf	3	0	0	1	0	5	Art-NoPre-Clean-NoPrr-YesUVB
141	C12	Artificial	Oxf	4	0	0	1	0	5	Art-NoPre-Clean-NoPrr-YesUVB
142	C12	Artificial	Oxf	5	0	0	1	0	5	Art-NoPre-Clean-NoPrr-YesUVB
143	C12	Artificial	Oxf	1	1	0	0	5	0	Art-NoPre-Dirty-NoPrr-NoUVB
144	C12	Artificial	Oxf	2	1	0	0	5	0	Art-NoPre-Dirty-NoPrr-NoUVB
145	C12	Artificial	Oxf	3	1	0	0	5	0	Art-NoPre-Dirty-NoPrr-NoUVB
146	C12	Artificial	Oxf	4	1	0	0	5	0	Art-NoPre-Dirty-NoPrr-NoUVB
147	C12	Artificial	Oxf	5	1	0	0	6	0	Art-NoPre-Dirty-NoPrr-NoUVB
148	C12	Artificial	Oxf	1	0	0	0	5	0	Art-NoPre-Clean-NoPrr-NoUVB
149	C12	Artificial	Oxf	2	0	0	0	5	0	Art-NoPre-Clean-NoPrr-NoUVB
150	C12	Artificial	Oxf	3	0	0	0	5	0	Art-NoPre-Clean-NoPrr-NoUVB
151	C12	Artificial	Oxf	4	0	0	0	5	0	Art-NoPre-Clean-NoPrr-NoUVB
152	C12	Artificial	Oxf	5	0	0	0	5	0	Art-NoPre-Clean-NoPrr-NoUVB
153	D13	Artificial	Oxf	1	1	0	1	4	1	Art-NoPre-Dirty-NoPrr-YesUVB
154	D13	Artificial	Oxf	2	1	0	1	5	0	Art-NoPre-Dirty-NoPrr-YesUVB
155	D13	Artificial	Oxf	3	1	0	1	3	3	Art-NoPre-Dirty-NoPrr-YesUVB
156	D13	Artificial	Oxf	4	1	0	1	5	1	Art-NoPre-Dirty-NoPrr-YesUVB
157	D13	Artificial	Oxf	5	1	0	1	5	0	Art-NoPre-Dirty-NoPrr-YesUVB
158	D13	Artificial	Oxf	6	1	0	1	3	2	Art-NoPre-Dirty-NoPrr-YesUVB
159	D13	Artificial	Oxf	7	1	0	1	4	1	Art-NoPre-Dirty-NoPrr-YesUVB
160	D13	Artificial	Oxf	8	1	0	1	2	3	Art-NoPre-Dirty-NoPrr-YesUVB
161	D13	Artificial	Oxf	9	1	0	1	4	1	Art-NoPre-Dirty-NoPrr-YesUVB
162	D13	Artificial	Oxf	10	1	0	1	4	1	Art-NoPre-Dirty-NoPrr-YesUVB
163	D13	Artificial	Oxf	1	0	0	1	0	5	Art-NoPre-Clean-NoPrr-YesUVB
164	D13	Artificial	Oxf	2	0	0	1	0	5	Art-NoPre-Clean-NoPrr-YesUVB
165	D13	Artificial	Oxf	3	0	0	1	0	5	Art-NoPre-Clean-NoPrr-YesUVB
166	D13	Artificial	Oxf	4	0	0	1	0	5	Art-NoPre-Clean-NoPrr-YesUVB
167	D13	Artificial	Oxf	5	0	0	1	0	5	Art-NoPre-Clean-NoPrr-YesUVB
168	D13	Artificial	Oxf	6	0	0	1	0	5	Art-NoPre-Clean-NoPrr-YesUVB
169	D13	Artificial	Oxf	7	0	0	1	0	6	Art-NoPre-Clean-NoPrr-YesUVB
170	D13	Artificial	Oxf	8	0	0	1	0	5	Art-NoPre-Clean-NoPrr-YesUVB
171	D13	Artificial	Oxf	9	0	0	1	0	5	Art-NoPre-Clean-NoPrr-YesUVB
172	D13	Artificial	Oxf	10	0	0	1	0	5	Art-NoPre-Clean-NoPrr-YesUVB
173	D13	Artificial	Oxf	1	0	0	0	6	0	Art-NoPre-Clean-NoPrr-NoUVB
174	D13	Artificial	Oxf	2	0	0	0	6	0	Art-NoPre-Clean-NoPrr-NoUVB
175	D13	Artificial	Oxf	3	0	0	0	5	0	Art-NoPre-Clean-NoPrr-NoUVB
176	D13	Artificial	Oxf	4	0	0	0	5	0	Art-NoPre-Clean-NoPrr-NoUVB
177	D13	Artificial	Oxf	5	0	0	0	5	0	Art-NoPre-Clean-NoPrr-NoUVB
178	D13	Artificial	Oxf	6	0	0	0	5	0	Art-NoPre-Clean-NoPrr-NoUVB
179	D13	Artificial	Oxf	7	0	0	0	5	0	Art-NoPre-Clean-NoPrr-NoUVB
180	D13	Artificial	Oxf	8	0	0	0	5	0	Art-NoPre-Clean-NoPrr-NoUVB
181	D13	Artificial	Oxf	9	0	0	0	5	0	Art-NoPre-Clean-NoPrr-NoUVB
182	D13	Artificial	Oxf	10	0	0	0	5	0	Art-NoPre-Clean-NoPrr-NoUVB
183	D14	Artificial	Oxf	1	1	0	1	5	0	Art-NoPre-Dirty-NoPrr-YesUVB
184	D14	Artificial	Oxf	2	1	0	1	5	0	Art-NoPre-Dirty-NoPrr-YesUVB
185	D14	Artificial	Oxf	3	1	0	1	5	0	Art-NoPre-Dirty-NoPrr-YesUVB
186	D14	Artificial	Oxf	4	1	0	1	5	0	Art-NoPre-Dirty-NoPrr-YesUVB
187	D14	Artificial	Oxf	5	1	0	1	6	0	Art-NoPre-Dirty-NoPrr-YesUVB
188	D14	Artificial	Oxf	6	1	0	1	5	0	Art-NoPre-Dirty-NoPrr-YesUVB
189	D14	Artificial	Oxf	7	1	0	1	5	0	Art-NoPre-Dirty-NoPrr-YesUVB
190	D14	Artificial	Oxf	8	1	0	1	5	0	Art-NoPre-Dirty-NoPrr-YesUVB
191	D14	Artificial	Oxf	9	1	0	1	5	0	Art-NoPre-Dirty-NoPrr-YesUVB
192	D14	Artificial	Oxf	10	1	0	1	5	0	Art-NoPre-Dirty-NoPrr-YesUVB
193	D14	Artificial	Oxf	1	1	0	0	5	0	Art-NoPre-Dirty-NoPrr-NoUVB
194	D14	Artificial	Oxf	2	1	0	0	5	0	Art-NoPre-Dirty-NoPrr-NoUVB
195	D14	Artificial	Oxf	3	1	0	0	5	0	Art-NoPre-Dirty-NoPrr-NoUVB
196	D14	Artificial	Oxf	4	1	0	0	5	0	Art-NoPre-Dirty-NoPrr-NoUVB
197	D14	Artificial	Oxf	5	1	0	0	5	0	Art-NoPre-Dirty-NoPrr-NoUVB
198	D14	Artificial	Oxf	6	1	0	0	5	1	Art-NoPre-Dirty-NoPrr-NoUVB
199	D14	Artificial	Oxf	7	1	0	0	5	2	Art-NoPre-Dirty-NoPrr-NoUVB
200	D14	Artificial	Oxf	9	1	0	0	5	0	Art-NoPre-Dirty-NoPrr-NoUVB
201	D14	Artificial	Oxf	10	1	0	0	5	0	Art-NoPre-Dirty-NoPrr-NoUVB
202	D14	Artificial	Oxf	1	0	0	1	3	2	Art-NoPre-Clean-NoPrr-YesUVB
203	D14	Artificial	Oxf	2	0	0	1	5	5	Art-NoPre-Clean-NoPrr-YesUVB
204	D14	Artificial	Oxf	3	0	0	1	5	0	Art-NoPre-Clean-NoPrr-YesUVB
205	D14	Artificial	Oxf	4	0	0	1	2	3	Art-NoPre-Clean-NoPrr-YesUVB
206	D14	Artificial	Oxf	5	0	0	1	3	2	Art-NoPre-Clean-NoPrr-YesUVB
207	D14	Artificial	Oxf	6	0	0	1	4	1	Art-NoPre-Clean-NoPrr-YesUVB
208	D14	Artificial	Oxf	7	0	0	1	3	2	Art-NoPre-Clean-NoPrr-YesUVB
209	D14	Artificial	Oxf	8	0	0	1	4	1	Art-NoPre-Clean-NoPrr-YesUVB
210	D14	Artificial	Oxf	9	0	0	1	3	2	Art-NoPre-Clean-NoPrr-YesUVB
211	D14	Artificial	Oxf	10	0	0	1	4	1	Art-NoPre-Clean-NoPrr-YesUVB
212	D14	Artificial	Oxf	1	0	0	0	5	0	Art-NoPre-Clean-NoPrr-NoUVB
213	D14	Artificial	Oxf	2	0	0	0	5	0	Art-NoPre-Clean-NoPrr-NoUVB
214	D14	Artificial	Oxf	3	0	0	0	5	0	Art-NoPre-Clean-NoPrr-NoUVB
215	D14	Artificial	Oxf	4	0	0	0	5	0	Art-NoPre-Clean-NoPrr-NoUVB
216	D14	Artificial	Oxf	5	0	0	0	5	0	Art-NoPre-Clean-NoPrr-NoUVB
217	D14	Artificial	Oxf	6	0	0	0	6	0	Art-NoPre-Clean-NoPrr-NoUVB
218	D14	Artificial	Oxf	7	0	0	0	5	0	Art-NoPre-Clean-NoPrr-NoUVB
219	D14	Artificial	Oxf	9	0	0	0	5	0	Art-NoPre-Clean-NoPrr-NoUVB
